# Supplementary material for: Bio-Based Polyurethane Foams from Kraft Lignin with Improved Fire Resistance
Source: Polymers (Basel). 2023 Feb 21;15(5):1074. doi: 10.3390/polym15051074 (PMC10005662; doi:10.3390/polym15051074)
Supplement: Supplementary file 1 [file polymers-15-01074-s001.zip]

Archive with 3 entries (3 files):
- Supplementary information.pdf
- Video S1 Bio-based RPUF.mp4
- Video S1 RPUF-conv.mp4
